# Supplementary material for: Personal Neoantigens From Patients With NSCLC Induce Efficient Antitumor Responses
Source: Front Oncol. 2021 Apr 13;11:628456. doi: 10.3389/fonc.2021.628456 (PMC8076796; doi:10.3389/fonc.2021.628456)
Supplement: Supplementary file 4 [file DataSheet_1.zip]

Archive with 3 entries (3 files):
- Supplementary Table 1.DOCX
- Supplementary Table 2.xlsx
- Supplementary Table 3.DOCX
